# Supplementary material for: Uncovering the Role of PhzC as DAHP Synthase in Shikimate Pathway of Pseudomonas chlororaphis HT66
Source: Biology (Basel). 2022 Jan 6;11(1):86. doi: 10.3390/biology11010086 (PMC8772962; doi:10.3390/biology11010086)
Supplement: Supplementary file 1 [file biology-11-00086-s001.zip]

Archive with 1 entries (1 files):
- biology-1522625-supplementary.pdf
